# Supplementary material for: Functional guilds and drivers of diversity in seaweed-associated bacteria
Source: FEMS Microbes. 2023 Dec 14;5:xtad023. doi: 10.1093/femsmc/xtad023 (PMC10781435; doi:10.1093/femsmc/xtad023)
Supplement: xtad023_Supplemental_Files [file xtad023_supplemental_files.zip]

Archive with 3 entries (3 files):
- Khan_etal_supplementary_material_revised.docx
- Khan_etal_TableS1.xlsx
- Khan_etal_TableS2.xlsx
